# Supplementary material for: Deciphering the role of zinc homeostasis in the tumor microenvironment and prognosis of prostate cancer
Source: Discov Oncol. 2024 Jun 4;15:207. doi: 10.1007/s12672-024-01006-z (PMC11150232; doi:10.1007/s12672-024-01006-z)
Supplement: Supplementary file 2 — Supplementary material 2. [file 12672_2024_1006_MOESM2_ESM.xlsx]

## Sheet: Supplementary Table 1
Full names and abbreviations of the cancers included in the research.
Cancer types	Abbreviations
bladder urothelial carcinoma	BLCA
breast invasive carcinoma	BRCA
cervical squamous cell carcinoma and endocervical adenocarcinoma	CESC
cholangiocarcinoma	CHOL
colon adenocarcinoma	COAD
esophageal carcinoma	ESCA
glioblastoma multiforme	GBM
head and neck squamous cell carcinoma	HNSC
kidney chromophobe	KICH
kidney renal clear cell carcinoma	KIRC
kidney renal papillary cell carcinoma	KIRP
liver hepatocellular carcinoma	LIHC
lung adenocarcinoma	LUAD
lung squamous cell carcinoma	LUSC
pancreatic adenocarcinoma	PAAD
prostate adenocarcinoma	PRAD
rectum adenocarcinoma	READ
stomach adenocarcinoma	STAD
thyroid carcinoma	THCA
uterine corpus endometrial carcinoma	UCEC

## Sheet: Supplementary Table 2
Gene sets related to zinc homeostasis from MSigDB.
Gene sets
GOBP_ZINC_ION_HOMEOSTASIS
GOBP_ZINC_ION_TRANSPORT
GOMF_ZINC_ION_TRANSMEMBRANE_TRANSPORTER_ACTIVITY
REACTOME_ZINC_TRANSPORTERS
WP_ZINC_HOMEOSTASIS

## Sheet: Supplementary Table 3
Genes involved in zinc homeostasis.
Genes
AP3B1
AP3D1
ATP13A2
ATP7B
LCK
MT1A
MT1B
MT1DP
MT1E
MT1F
MT1G
MT1H
MT1HL1
MT1M
MT1X
MT2A
MT3
MT4
PRKN
S100A8
S100A9
SLC1A1
SLC30A1
SLC30A10
SLC30A2
SLC30A3
SLC30A4
SLC30A5
SLC30A6
SLC30A7
SLC30A8
SLC30A9
SLC39A10
SLC39A12
SLC39A13
SLC39A14
SLC39A4
SLC39A5
SLC39A6
SLC39A7
SLC39A8
TMC8
SLC39A1
SLC39A11
SLC39A2
SLC39A3
SLC39A9
TMEM163
TRPM2
MT1L
MTF1

## Sheet: Supplementary Table 4
Prognosis-associated zinc homeostasis genes.
Genes	HR	HR.95L	HR.95H	P-value
AP3B1	0.736718	0.555086	0.977781	0.0343845
MT1A	0.74475	0.640893	0.865436	0.000120049
MT1E	0.867956	0.782117	0.963217	0.00769197
MT1F	0.7944	0.689728	0.914958	0.00140872
MT1G	0.833954	0.762487	0.912119	7.11962e-05
MT1H	0.755969	0.653442	0.874583	0.00016851
MT1M	0.817096	0.729358	0.915387	0.000491364
MT2A	0.840467	0.714256	0.988979	0.0363086
PRKN	0.378807	0.212928	0.673913	0.000957622
SLC39A13	2.82506	1.60689	4.96671	0.000309106
TMC8	1.33459	1.07428	1.65799	0.00913003
SLC39A3	1.6729	1.12089	2.49677	0.0117847

## Sheet: Supplementary Table 5
All genes in the green module.
Genes
MT1A
TOP2A
TPX2
CDC20
UBE2C
BMP6
MYBL2
BIRC5
HJURP
CDK1
RRM2
ISX
KIF20A
MKI67
LMNB1
PBK
KIF4A
CENPF
TK1
MELK
CENPM
ASF1B
PTTG1
FAM111B
CBX2
DLGAP5
NEK2
HMMR
CDT1
CCNB2
KIFC1
CCNA2
TTK
BUB1
CENPU
CENPA
ZWINT
AURKB
CDKN3
FOXM1
ANLN
SPC24
GTSE1
CDC45
CDCA5
BUB1B
DEPDC1
CDKN2C
SPC25
KIF11
CEP55
CCNB1
PIMREG
IQGAP3
TACC3
TROAP
CDCA8
SKA3
CKS2
RACGAP1
E2F1
PLK1
NCAPG
RIPPLY3
CDC6
UBE2T
SPAG5
UHRF1
NDC80
ZNF367
GINS2
PKMYT1
KPNA2
TRIP13
DTL
NCAPG2
STMN1
CENPW
AURKA
SAPCD2
MCM4
RMI2
BBC3
RAD51AP1
CDC25A
DEPDC1B
EZH2
APOBEC3B
KIF15
SKA1
CDC7
THEM6
NUF2
CSPG5
KIF2C
KIF18B
CENPE
CDCA3
CDC25C
NCAPH
POC1A
H2AX
TEDC2
KIF23
RCC1
DSCC1
JPT1
HMGB2
EXO1
GINS1
RAD51
SGO2
PSRC1
PRR11
MAD2L1
WDHD1
TCF19
ASPM
CDKN2D
PCLAF
ARHGAP11A
TYMS
WDR76
EFNA2
RUVBL1
XRCC2
CENPH
PLK4
GPRIN1
CBX3
CKAP2L
HILPDA
TFAP4
DDX39A
CCNF
ORC6
HMGB3
SHCBP1
DNMT3B
NMU
CHAF1B
CNIH2
RFC4
ORC1
E2F2
FEN1
HYLS1

## Sheet: Supplementary Table 6
Prognosis-related genes in the green module.
Genes	HR	HR.95L	HR.95H	P-value
MT1A	0.74475	0.640893	0.865436	0.000120049
TOP2A	1.38119	1.16705	1.63461	0.000171751
TPX2	1.61314	1.32837	1.95894	1.39702e-06
CDC20	1.70797	1.40852	2.07107	5.24559e-08
UBE2C	1.55261	1.31408	1.83444	2.34877e-07
BMP6	1.38477	1.17906	1.62638	7.26347e-05
MYBL2	1.53802	1.29127	1.83192	1.39989e-06
BIRC5	1.60884	1.33154	1.94391	8.37581e-07
HJURP	1.6262	1.32758	1.99199	2.63678e-06
CDK1	1.53455	1.2652	1.86124	1.36971e-05
RRM2	1.56085	1.27835	1.90578	1.23918e-05
KIF20A	1.57726	1.2843	1.93706	1.38237e-05
MKI67	1.48538	1.20831	1.82597	0.000172335
LMNB1	1.55567	1.2479	1.93934	8.52899e-05
PBK	1.47124	1.21179	1.78625	9.59413e-05
KIF4A	1.70108	1.37824	2.09954	7.51212e-07
CENPF	1.53708	1.25069	1.88905	4.38237e-05
TK1	1.71226	1.38298	2.11995	7.99641e-07
MELK	1.56175	1.26482	1.92838	3.41991e-05
CENPM	1.35749	1.09202	1.68749	0.00590749
ASF1B	1.58484	1.2907	1.94601	1.10189e-05
PTTG1	1.68943	1.394	2.04748	8.93857e-08
FAM111B	1.29701	1.09258	1.5397	0.00296157
CBX2	1.51108	1.22377	1.86586	0.00012471
DLGAP5	1.60442	1.29104	1.99388	2.01007e-05
NEK2	1.55524	1.2857	1.88128	5.41847e-06
HMMR	1.51691	1.22017	1.8858	0.000175667
CDT1	1.63081	1.3189	2.01647	6.31041e-06
CCNB2	1.59533	1.26125	2.01789	9.7788e-05
KIFC1	1.70667	1.37104	2.12446	1.71398e-06
CCNA2	1.56323	1.26187	1.93655	4.33872e-05
TTK	1.4993	1.19809	1.87624	0.000401082
BUB1	1.72255	1.37166	2.16322	2.88158e-06
CENPU	1.50967	1.21563	1.87484	0.000194035
CENPA	1.73823	1.41584	2.13403	1.27684e-07
ZWINT	1.41122	1.1035	1.80475	0.00605567
AURKB	1.72702	1.40817	2.11807	1.54668e-07
CDKN3	1.69474	1.36734	2.10053	1.46068e-06
FOXM1	1.63741	1.32675	2.0208	4.34744e-06
ANLN	1.52251	1.23155	1.8822	0.000102438
CDC45	1.78471	1.43542	2.219	1.86128e-07
CDCA5	1.9212	1.53897	2.39836	7.97579e-09
BUB1B	1.62644	1.26871	2.08503	0.000124078
DEPDC1	1.34817	1.11884	1.62451	0.00168726
CDKN2C	1.52962	1.19971	1.95027	0.000606115
SPC25	1.72958	1.35268	2.21149	1.24924e-05
KIF11	1.46444	1.14204	1.87785	0.00263978
CEP55	1.56528	1.25786	1.94783	5.90987e-05
CCNB1	1.53498	1.19444	1.9726	0.000813096
IQGAP3	1.81906	1.44469	2.29044	3.59471e-07
TACC3	2.07124	1.63748	2.6199	1.25368e-09
TROAP	1.96894	1.58406	2.44734	1.02819e-09
CDCA8	1.76364	1.34919	2.3054	3.30517e-05
SKA3	1.64418	1.30323	2.07434	2.74617e-05
CKS2	1.84734	1.42338	2.39758	3.95089e-06
RACGAP1	1.77965	1.36925	2.31305	1.63601e-05
E2F1	1.88268	1.48653	2.38439	1.52991e-07
PLK1	1.98035	1.57107	2.49625	7.27529e-09
NCAPG	1.58503	1.25045	2.00912	0.000140317
RIPPLY3	1.49081	1.16533	1.9072	0.00148577
CDC6	1.55092	1.18053	2.03752	0.00162151
UBE2T	1.85298	1.46454	2.34444	2.76603e-07
SPAG5	2.16098	1.69353	2.75748	5.79262e-10
UHRF1	1.60937	1.27048	2.03864	7.99896e-05
NDC80	1.43793	1.06589	1.93984	0.0174222
ZNF367	1.75327	1.33307	2.30591	5.90805e-05
GINS2	1.37515	1.05163	1.79821	0.0199224
PKMYT1	1.92623	1.50809	2.4603	1.51746e-07
KPNA2	1.67395	1.23369	2.27132	0.000937117
TRIP13	1.61199	1.25509	2.07038	0.000184476
DTL	1.62758	1.27129	2.08372	0.000111491
NCAPG2	1.67699	1.22765	2.2908	0.00115889
STMN1	1.84995	1.43824	2.37952	1.67254e-06
CENPW	1.85372	1.35407	2.53774	0.000117378
AURKA	1.69092	1.3133	2.17712	4.63047e-05
MCM4	1.43465	1.10613	1.86074	0.00652496
RMI2	1.65804	1.24205	2.21335	0.000602125
BBC3	1.54153	1.14494	2.07549	0.00434579
RAD51AP1	1.39575	1.0452	1.86388	0.0238516
DEPDC1B	1.47126	1.15604	1.87244	0.00169763
EZH2	2.01549	1.48411	2.73712	7.17474e-06
APOBEC3B	1.58222	1.14734	2.18193	0.00513954
KIF15	1.79355	1.38729	2.31877	8.27261e-06
SKA1	1.65925	1.25506	2.19362	0.000378155
CDC7	1.52121	1.11567	2.07417	0.00800398
NUF2	1.82793	1.45328	2.29917	2.54443e-07
CSPG5	1.62109	1.30186	2.01861	1.57792e-05
KIF2C	2.06327	1.61667	2.63323	5.88928e-09
KIF18B	1.91135	1.50683	2.42447	9.3342e-08
CENPE	1.92155	1.41554	2.60842	2.80668e-05
CDCA3	1.89778	1.47244	2.44601	7.48671e-07
CDC25C	2.15996	1.62975	2.86267	8.38168e-08
NCAPH	1.74256	1.39365	2.17882	1.10668e-06
POC1A	2.16892	1.62737	2.89069	1.27444e-07
KIF23	1.90752	1.44177	2.52374	6.1376e-06
DSCC1	1.66504	1.22037	2.27173	0.00129861
HMGB2	1.78598	1.34977	2.36316	4.92432e-05
EXO1	1.90196	1.47949	2.44507	5.26679e-07
GINS1	1.79843	1.34777	2.39978	6.66831e-05
RAD51	1.64244	1.30072	2.07393	3.05766e-05
PSRC1	2.27477	1.54928	3.33997	2.74069e-05
PRR11	2.00648	1.47904	2.72202	7.63541e-06
MAD2L1	1.79915	1.32783	2.43777	0.000150996
WDHD1	1.62688	1.14397	2.31364	0.00675799
TCF19	1.95088	1.37562	2.76672	0.000177576
ASPM	1.78223	1.34101	2.36861	6.83886e-05
CDKN2D	2.60806	1.78943	3.80121	6.11788e-07
ARHGAP11A	1.78219	1.31412	2.41698	0.000201428
TYMS	2.19803	1.59892	3.0216	1.2311e-06
WDR76	1.65546	1.17954	2.32341	0.0035594
EFNA2	1.459	1.18952	1.78953	0.000288173
RUVBL1	1.74236	1.20103	2.52769	0.00344553
XRCC2	2.00835	1.42449	2.83151	6.92675e-05
CENPH	1.67986	1.1843	2.38279	0.00363305
PLK4	1.85032	1.32764	2.57877	0.000279839
GPRIN1	1.64413	1.20677	2.23999	0.00162656
CBX3	1.60047	1.09566	2.33787	0.0149957
CKAP2L	1.92837	1.4537	2.55803	5.23998e-06
TFAP4	1.5539	1.03415	2.33487	0.033873
DDX39A	2.49499	1.65038	3.77183	1.451e-05
CCNF	1.91531	1.28363	2.85784	0.00145828
ORC6	2.1216	1.6296	2.76215	2.30178e-08
HMGB3	1.67276	1.10682	2.52807	0.0146208
SHCBP1	1.91577	1.45182	2.528	4.32812e-06
DNMT3B	2.12906	1.54944	2.92551	3.15157e-06
NMU	1.69894	1.28652	2.24358	0.000187121
CHAF1B	2.20587	1.46045	3.33175	0.000169866
CNIH2	2.62773	1.97957	3.48812	2.30437e-11
RFC4	2.3871	1.63552	3.48407	6.48298e-06
ORC1	2.21411	1.64855	2.97371	1.27961e-07
E2F2	2.19085	1.59442	3.01038	1.31637e-06
FEN1	2.34915	1.57703	3.49931	2.66403e-05
HYLS1	1.69184	1.07755	2.65633	0.0223444

## Sheet: Supplementary Table 7
Gene symbols and coefficients in the zinc homeostasis-related risk score.
Genes	Coefficients
MT1A	-0.0265365
CDC20	0.00266146
BMP6	0.0190666
CDC45	0.0157656
CDCA5	0.0234768
TACC3	0.0477664
TROAP	0.0545572
PLK1	0.0325587
SPAG5	0.0733301
CSPG5	0.0771483
KIF2C	0.0106122
POC1A	0.0209336
PSRC1	0.000434329
CDKN2D	0.120888
TYMS	0.0530141
EFNA2	0.00603162
GPRIN1	0.0021528
DDX39A	0.0159569
DNMT3B	0.070152
CNIH2	0.250881
ORC1	0.0195969

## Sheet: Supplementary Table 8
A total of 35 published signatures online.
Model	PMID	Type	First author	Genes	Coef
Shao	32923125	mRNA	Ning Shao	ZNF467	0.012236
Shao	32923125	mRNA	Ning Shao	SH3RF2	-0.00754916
Shao	32923125	mRNA	Ning Shao	PPFIA2	0.00801591
Shao	32923125	mRNA	Ning Shao	MYT1	0.0167504
Shao	32923125	mRNA	Ning Shao	TROAP	0.0233527
Shao	32923125	mRNA	Ning Shao	GOLGA7B	0.0374407
Hu-Autophagy	32264916	mRNA	Daixing Hu	ULK2	0.97225
Hu-Autophagy	32264916	mRNA	Daixing Hu	NLRC4	-1.74297
Hu-Autophagy	32264916	mRNA	Daixing Hu	MAPK1	-1.11799
Hu-Autophagy	32264916	mRNA	Daixing Hu	ATG4D	-1.12182
Hu-Autophagy	32264916	mRNA	Daixing Hu	MAPK3	-0.73348
Hu-Autophagy	32264916	mRNA	Daixing Hu	ATG2A	1.40252
Hu-Autophagy	32264916	mRNA	Daixing Hu	ATG9B	-0.49364
Hu-Autophagy	32264916	mRNA	Daixing Hu	FOXO1	-1.09886
Hu-Autophagy	32264916	mRNA	Daixing Hu	PTEN	-0.68955
Hu-Autophagy	32264916	mRNA	Daixing Hu	HDAC6	1.80095
Hu-Autophagy	32264916	mRNA	Daixing Hu	PRKN	-0.99993
Hu-Autophagy	32264916	mRNA	Daixing Hu	HSPB8	0.35846
Hu-Autophagy	32264916	mRNA	Daixing Hu	P4HB	-0.51552
Hu-Autophagy	32264916	mRNA	Daixing Hu	MAP2K7	1.56551
Hu-Autophagy	32264916	mRNA	Daixing Hu	MTOR	-0.96348
Hu-Autophagy	32264916	mRNA	Daixing Hu	RHEB	1.65516
Hu-Autophagy	32264916	mRNA	Daixing Hu	TSC1	0.73934
Hu-Autophagy	32264916	mRNA	Daixing Hu	BIRC5	0.27799
Hu-Autophagy	32264916	mRNA	Daixing Hu	RGS19	1.43484
Hu-Autophagy	32264916	mRNA	Daixing Hu	RAB24	-0.63037
Hu-Autophagy	32264916	mRNA	Daixing Hu	PTK6	-0.2858
Hu-Autophagy	32264916	mRNA	Daixing Hu	NRG2	-1.05312
Hu-Pyroptosis	35135561	mRNA	Ding Hu	CENPA	0.741
Hu-Pyroptosis	35135561	mRNA	Ding Hu	LCN2	-0.134
Hu-Pyroptosis	35135561	mRNA	Ding Hu	COL7A1	0.802
Hu-Pyroptosis	35135561	mRNA	Ding Hu	ALB	0.222
Hu-Pyroptosis	35135561	mRNA	Ding Hu	UBXN10	-0.61
Hu-Pyroptosis	35135561	mRNA	Ding Hu	SPZ1	0.302
Hu-Pyroptosis	35135561	mRNA	Ding Hu	SCNN1A	-0.227
Hu-Pyroptosis	35135561	mRNA	Ding Hu	TFF3	-0.111
Li-Necroptosis	35111740	mRNA	Xin-yu Li	ALOX15	0.05834
Li-Necroptosis	35111740	mRNA	Xin-yu Li	BCL2	-0.0004914
Li-Necroptosis	35111740	mRNA	Xin-yu Li	IFNA1	0.665
Li-Necroptosis	35111740	mRNA	Xin-yu Li	PYGL	0.03093
Li-Necroptosis	35111740	mRNA	Xin-yu Li	TLR3	-0.0008311
Xu-m5C	35603206	mRNA	Zhipeng Xu	CLSTN3	0.10051
Xu-m5C	35603206	mRNA	Zhipeng Xu	TTYH3	0.314147
Xu-m5C	35603206	mRNA	Zhipeng Xu	SLC5A6	0.124479
Xu-m5C	35603206	mRNA	Zhipeng Xu	PLCG1	0.121703
Xu-m5C	35603206	mRNA	Zhipeng Xu	MGAT4B	0.127688
Xu-m5C	35603206	mRNA	Zhipeng Xu	CPNE1	0.343099
Xu-m5C	35603206	mRNA	Zhipeng Xu	TXNL1	-0.36546
Xu-m5C	35603206	mRNA	Zhipeng Xu	MDH1	-0.15001
Xu-m5C	35603206	mRNA	Zhipeng Xu	PIK3R3	0.264311
Xu-m5C	35603206	mRNA	Zhipeng Xu	COMMD10	-0.10354
Xu-m5C	35603206	mRNA	Zhipeng Xu	PRR14	0.727994
Xu-m5C	35603206	mRNA	Zhipeng Xu	MS4A7	0.295124
Xu-m5C	35603206	mRNA	Zhipeng Xu	OSBPL10	0.014852
Xu-m5C	35603206	mRNA	Zhipeng Xu	CCNG1	-0.16758
Xu-m5C	35603206	mRNA	Zhipeng Xu	PRR7	0.001846
Xu-m5C	35603206	mRNA	Zhipeng Xu	MRPL39	-0.10157
Xu-m5C	35603206	mRNA	Zhipeng Xu	VASH1	0.243953
Xu-m5C	35603206	mRNA	Zhipeng Xu	GTF2B	-0.90056
Xu-m5C	35603206	mRNA	Zhipeng Xu	TM4SF18	0.016262
Xu-m5C	35603206	mRNA	Zhipeng Xu	HSF4	0.068135
Xu-m5C	35603206	mRNA	Zhipeng Xu	TIAM1	0.021348
Xu-m5C	35603206	mRNA	Zhipeng Xu	PLXNB3	0.142981
Xu-m5C	35603206	mRNA	Zhipeng Xu	KBTBD6	-0.12124
Xu-m5C	35603206	mRNA	Zhipeng Xu	TREM2	0.129774
Xu-m5C	35603206	mRNA	Zhipeng Xu	TPP1	-0.76238
Xu-m5C	35603206	mRNA	Zhipeng Xu	RNASE1	0.254647
Xu-m5C	35603206	mRNA	Zhipeng Xu	SAP30	0.218891
Xu-m5C	35603206	mRNA	Zhipeng Xu	RGS5	0.01354
Xu-m5C	35603206	mRNA	Zhipeng Xu	GRIPAP1	0.051482
Xu-m5C	35603206	mRNA	Zhipeng Xu	HMOX1	0.014285
Xu-m5C	35603206	mRNA	Zhipeng Xu	FGD1	0.032518
Xu-m5C	35603206	mRNA	Zhipeng Xu	FBXO6	0.146869
Xu-m5C	35603206	mRNA	Zhipeng Xu	CA2	0.00917
Cheng-Immune	34568039	mRNA	Hong Cheng	S100A2	0.0950975
Cheng-Immune	34568039	mRNA	Hong Cheng	NOX1	-5.85213
Cheng-Immune	34568039	mRNA	Hong Cheng	IGHV7-81	1.02949
Cheng-Immune	34568039	mRNA	Hong Cheng	AMH	0.22004
Cheng-Immune	34568039	mRNA	Hong Cheng	AGTR1	0.0399406
Luo-Inflammation	36124593	mRNA	Yong Luo	BTG2	-0.347
Luo-Inflammation	36124593	mRNA	Yong Luo	CX3CL1	-0.183
Luo-Inflammation	36124593	mRNA	Yong Luo	KCNJ2	0.646
Luo-Inflammation	36124593	mRNA	Yong Luo	RELA	1.171
Fan-Androgen	36439479	mRNA	Aoyu Fan	AFF3	-0.1028
Fan-Androgen	36439479	mRNA	Aoyu Fan	B4GALNT4	0.2922
Fan-Androgen	36439479	mRNA	Aoyu Fan	CD38	-0.511
Fan-Androgen	36439479	mRNA	Aoyu Fan	CHRNA2	0.0072
Fan-Androgen	36439479	mRNA	Aoyu Fan	CST2	0.038318
Fan-Androgen	36439479	mRNA	Aoyu Fan	ADGRF5	0.2041
Fan-Androgen	36439479	mRNA	Aoyu Fan	KLK14	0.1326
Fan-Androgen	36439479	mRNA	Aoyu Fan	LRRC31	0.1493
Fan-Androgen	36439479	mRNA	Aoyu Fan	MT1F	-0.1262
Fan-Androgen	36439479	mRNA	Aoyu Fan	MT1G	-0.0116
Fan-Androgen	36439479	mRNA	Aoyu Fan	SFTPA2	-0.1639
Fan-Androgen	36439479	mRNA	Aoyu Fan	SLC7A4	-0.1697
Fan-Androgen	36439479	mRNA	Aoyu Fan	TDRD1	-0.4706
Chen-Age-TME	35535438	mRNA	Lei Chen	EPYC	0.770043
Chen-Age-TME	35535438	mRNA	Lei Chen	FAM163B	2.83201
Chen-Age-TME	35535438	mRNA	Lei Chen	INSL5	-0.20115
Chen-Age-TME	35535438	mRNA	Lei Chen	SUCNR1	0.19792
Chen-Age-TME	35535438	mRNA	Lei Chen	SCRT1	0.136292
Chen-Age-TME	35535438	mRNA	Lei Chen	DPEP1	-1.06853
Chen-Age-TME	35535438	mRNA	Lei Chen	KLHL1	-1.8761
Chen-Age-TME	35535438	mRNA	Lei Chen	LY6G6C	-0.880215
Chen-Age-TME	35535438	mRNA	Lei Chen	PNMA5	-0.112025
Sun	34540835	mRNA	Zhuolun Sun	ARHGEF38	0.2036
Sun	34540835	mRNA	Zhuolun Sun	NETO2	-0.4913
Sun	34540835	mRNA	Zhuolun Sun	PRSS21	-1.5379
Sun	34540835	mRNA	Zhuolun Sun	GOLM1	0.0025
Sun	34540835	mRNA	Zhuolun Sun	SAPCD2	0.1365
Zou-PPP1R12A	34484299	mRNA	Zhihao Zou	PTGS2	-0.4619
Zou-PPP1R12A	34484299	mRNA	Zhihao Zou	PPP1R12A	-0.141
Zou-PPP1R12A	34484299	mRNA	Zhihao Zou	NT5E	-0.2915
Zou-PPP1R12A	34484299	mRNA	Zhihao Zou	AOX1	-0.6051
Zou-PPP1R12A	34484299	mRNA	Zhihao Zou	GGCT	0.3527
Ju-Treg	35812443	mRNA	Mingyi Ju	SOCS2	-0.332
Ju-Treg	35812443	mRNA	Mingyi Ju	EGR1	-0.111
Ju-Treg	35812443	mRNA	Mingyi Ju	RRM2	0.286
Ju-Treg	35812443	mRNA	Mingyi Ju	TPP1	-0.609
Ju-Treg	35812443	mRNA	Mingyi Ju	C11orf54	-0.748
Lv-Ferroptosis	34778244	mRNA	Zhengtong Lv	AIFM2	0.19867
Lv-Ferroptosis	34778244	mRNA	Zhengtong Lv	AKR1C1	0.05148
Lv-Ferroptosis	34778244	mRNA	Zhengtong Lv	AKR1C2	0.04941
Lv-Ferroptosis	34778244	mRNA	Zhengtong Lv	CBS	0.02658
Lv-Ferroptosis	34778244	mRNA	Zhengtong Lv	FANCD2	0.00202
Lv-Ferroptosis	34778244	mRNA	Zhengtong Lv	FTH1	0.00027
Lv-Ferroptosis	34778244	mRNA	Zhengtong Lv	G6PD	0.00189
Lv-Ferroptosis	34778244	mRNA	Zhengtong Lv	NFS1	0.13708
Lv-Ferroptosis	34778244	mRNA	Zhengtong Lv	SLC1A5	-0.00602
Wang-Ferroptosis	36034466	mRNA	Yuliang Wang	E2F1	0.0598658
Wang-Ferroptosis	36034466	mRNA	Yuliang Wang	CDC20	0.256861
Wang-Ferroptosis	36034466	mRNA	Yuliang Wang	TYMS	0.0388386
Wang-Ferroptosis	36034466	mRNA	Yuliang Wang	NUP85	0.976915
Xiao-Pyroptosis	36386841	mRNA	Xi Xiao	CHMP4C	0.2985
Xiao-Pyroptosis	36386841	mRNA	Xi Xiao	CYCS	0.5625
Xiao-Pyroptosis	36386841	mRNA	Xi Xiao	GPX4	0.6243
Xiao-Pyroptosis	36386841	mRNA	Xi Xiao	GSDMB	0.3102
Xiao-Pyroptosis	36386841	mRNA	Xi Xiao	NOD2	1.0209
Xiao-Pyroptosis	36386841	mRNA	Xi Xiao	PLCG1	0.9242
Zhuo-cGAS-STING	36550819	mRNA	Xingxing Zhuo	CASP8	1.287
Zhuo-cGAS-STING	36550819	mRNA	Xingxing Zhuo	GRK6	0.993
Zhuo-cGAS-STING	36550819	mRNA	Xingxing Zhuo	IL3RA	0.501
Zhuo-cGAS-STING	36550819	mRNA	Xingxing Zhuo	PLCB1	-0.596
Zhuo-cGAS-STING	36550819	mRNA	Xingxing Zhuo	TBKBP1	0.578
Zhuo-cGAS-STING	36550819	mRNA	Xingxing Zhuo	TNFSF10	-0.555
Zhang-Lipid	36106334	mRNA	Ying Zhang	PTGS2	-0.033
Zhang-Lipid	36106334	mRNA	Ying Zhang	SGPP2	0.188
Zhang-Lipid	36106334	mRNA	Ying Zhang	ALB	0.149
Zhang-Lipid	36106334	mRNA	Ying Zhang	PLA2G2A	-0.045
Zhang-Lipid	36106334	mRNA	Ying Zhang	SRD5A2	-0.229
Zhang-Lipid	36106334	mRNA	Ying Zhang	SLC2A4	-0.035
Wen-Autophagy	35860692	mRNA	Chenghao Wen	ULK1	0.901
Wen-Autophagy	35860692	mRNA	Chenghao Wen	UBE2T	0.751
Wen-Autophagy	35860692	mRNA	Chenghao Wen	CAPN10	0.184
Wen-Autophagy	35860692	mRNA	Chenghao Wen	NLRC4	0.322
Wen-Autophagy	35860692	mRNA	Chenghao Wen	FKBP5	-0.214
Wen-Autophagy	35860692	mRNA	Chenghao Wen	BNIP3L	-0.407
Song-Ubiquitin	35111198	mRNA	Guoda Song	ARIH2	1.3876
Song-Ubiquitin	35111198	mRNA	Guoda Song	FBXO6	0.7596
Song-Ubiquitin	35111198	mRNA	Guoda Song	GNB4	0.5102
Song-Ubiquitin	35111198	mRNA	Guoda Song	HECW2	1.5888
Song-Ubiquitin	35111198	mRNA	Guoda Song	LZTR1	1.5015
Song-Ubiquitin	35111198	mRNA	Guoda Song	RNF185	-2.0379
Luo-DNAm	35186021	mRNA	Chao Luo	CCK	-0.066
Luo-DNAm	35186021	mRNA	Chao Luo	CD38	-0.127
Luo-DNAm	35186021	mRNA	Chao Luo	CYP27A1	-0.0615
Luo-DNAm	35186021	mRNA	Chao Luo	EID3	-0.833
Luo-DNAm	35186021	mRNA	Chao Luo	HABP2	0.088
Luo-DNAm	35186021	mRNA	Chao Luo	LRRC4	0.473
Luo-DNAm	35186021	mRNA	Chao Luo	LY6G6D	-0.122
Fei-Immune	35693084	mRNA	Hongjun Fei	SLPI	-0.1433
Fei-Immune	35693084	mRNA	Hongjun Fei	NOX1	-1.401
Fei-Immune	35693084	mRNA	Hongjun Fei	DES	-0.0845
Fei-Immune	35693084	mRNA	Hongjun Fei	BIRC5	0.1243
Fei-Immune	35693084	mRNA	Hongjun Fei	AMH	0.7946
Yimamu-GS	36498737	mRNA	Yiliyasi Yimamu	SFRP4	0.06447
Yimamu-GS	36498737	mRNA	Yiliyasi Yimamu	FEV	-0.06196
Yimamu-GS	36498737	mRNA	Yiliyasi Yimamu	COL1A1	0.37184
Yimamu-GS	36498737	mRNA	Yiliyasi Yimamu	SULF1	0.06892
Chen-CK	36275733	mRNA	Lei Chen	CXCL14	0.185019
Chen-CK	36275733	mRNA	Lei Chen	CCL20	-0.408868
Chen-CK	36275733	mRNA	Lei Chen	CCL24	0.280649
Chen-CK	36275733	mRNA	Lei Chen	CCL26	0.330331
Fu-Immune	34490029	mRNA	Min Fu	TUBB3	0.2081
Fu-Immune	34490029	mRNA	Min Fu	HSP90AB1	0.3556
Fu-Immune	34490029	mRNA	Min Fu	SH3BP2	0.2891
Fu-Immune	34490029	mRNA	Min Fu	PSMD2	0.353
Fu-Immune	34490029	mRNA	Min Fu	KIAA0368	0.1975
Fu-Immune	34490029	mRNA	Min Fu	PLXNB3	0.3988
Fu-Immune	34490029	mRNA	Min Fu	LEAP2	0.1806
Fu-Immune	34490029	mRNA	Min Fu	NOX4	0.1568
Fu-Immune	34490029	mRNA	Min Fu	RXRA	0.4577
Fu-Immune	34490029	mRNA	Min Fu	BIRC5	0.0282
Fu-Immune	34490029	mRNA	Min Fu	LTBP3	0.2874
Fu-Immune	34490029	mRNA	Min Fu	ENG	0.3368
Fu-Immune	34490029	mRNA	Min Fu	B2M	-0.057
Fu-Immune	34490029	mRNA	Min Fu	IL6ST	-0.3392
Fu-Immune	34490029	mRNA	Min Fu	RBP7	-0.1028
Fu-Immune	34490029	mRNA	Min Fu	TNFRSF11B	-0.5578
Fu-Immune	34490029	mRNA	Min Fu	TNFRSF10D	-0.2254
Fu-Immune	34490029	mRNA	Min Fu	EDN3	-0.0886
Wang-Pyroptosis	35813821	mRNA	Miaomiao Wang	IL7R	-0.4686
Wang-Pyroptosis	35813821	mRNA	Miaomiao Wang	COL22A1	-0.3143
Wang-Pyroptosis	35813821	mRNA	Miaomiao Wang	ZNF185	-0.614
Wang-Pyroptosis	35813821	mRNA	Miaomiao Wang	PTGS2	0.2191
Wang-Pyroptosis	35813821	mRNA	Miaomiao Wang	AOX1	-0.3185
Wang-Pyroptosis	35813821	mRNA	Miaomiao Wang	SRD5A2	-0.6888
Wang-Pyroptosis	35813821	mRNA	Miaomiao Wang	CLDN1	0.2849
Wang-Pyroptosis	35813821	lncRNA	Miaomiao Wang	RPPH1	0.2189
Cheng-Autophagy	33457234	mRNA	Yifei Cheng	ATG9B	3.32
Cheng-Autophagy	33457234	mRNA	Yifei Cheng	DNAJB1	-0.005
Cheng-Autophagy	33457234	mRNA	Yifei Cheng	HSPB8	-0.009
Cheng-Autophagy	33457234	mRNA	Yifei Cheng	NKX2-3	1.895
Cheng-Autophagy	33457234	mRNA	Yifei Cheng	TP63	-0.054
Li-Pyroptosis	35669428	mRNA	Chun Li	BAK	0.598
Li-Pyroptosis	35669428	mRNA	Chun Li	BAX	0.223
Li-Pyroptosis	35669428	mRNA	Chun Li	CHMP7	0.8
Li-Pyroptosis	35669428	mRNA	Chun Li	GSDMB	-0.863
Li-Pyroptosis	35669428	mRNA	Chun Li	NLRP1	-0.155
Gu-Angiogenesis	35836112	mRNA	Cheng-Yuan Gu	VAV2	3.3924
Gu-Angiogenesis	35836112	mRNA	Cheng-Yuan Gu	NRP1	0.5622
Gu-Angiogenesis	35836112	mRNA	Cheng-Yuan Gu	PRG2	1.1902
Gu-Angiogenesis	35836112	mRNA	Cheng-Yuan Gu	JAG2	0.3202
Gu-Angiogenesis	35836112	mRNA	Cheng-Yuan Gu	LPL	-0.0801
Gu-Angiogenesis	35836112	mRNA	Cheng-Yuan Gu	POSTN	0.3631
Gu-Angiogenesis	35836112	mRNA	Cheng-Yuan Gu	FSTL1	0.7902
Gu-Angiogenesis	35836112	mRNA	Cheng-Yuan Gu	PF4	0.6997
Gu-Angiogenesis	35836112	mRNA	Cheng-Yuan Gu	JAG1	0.2249
Gu-Angiogenesis	35836112	mRNA	Cheng-Yuan Gu	COL3A1	0.3681
Gu-Angiogenesis	35836112	mRNA	Cheng-Yuan Gu	OLR1	-0.0198
Gu-Angiogenesis	35836112	mRNA	Cheng-Yuan Gu	VEGFA	0.1602
Gu-Angiogenesis	35836112	mRNA	Cheng-Yuan Gu	VTN	0.0476
Gu-Angiogenesis	35836112	mRNA	Cheng-Yuan Gu	S100A4	0.9752
Gu-Angiogenesis	35836112	mRNA	Cheng-Yuan Gu	FGFR1	-1.1699
Gu-Angiogenesis	35836112	mRNA	Cheng-Yuan Gu	LRPAP1	1.1291
Gu-Angiogenesis	35836112	mRNA	Cheng-Yuan Gu	CXCL6	-0.1911
Gu-Angiogenesis	35836112	mRNA	Cheng-Yuan Gu	SERPINA5	-0.4216
Gu-Angiogenesis	35836112	mRNA	Cheng-Yuan Gu	APP	-0.3995
Liu-CR	36103249	mRNA	Jin Liu	FBXL22	-0.374664
Liu-CR	36103249	mRNA	Jin Liu	MTA1	0.907
Liu-CR	36103249	mRNA	Jin Liu	TP53	-0.211104
Liu-CR	36103249	mRNA	Jin Liu	RORC	-0.493165
Liu-CR	36103249	mRNA	Jin Liu	DRD4	0.473024
Liu-CR	36103249	mRNA	Jin Liu	PPARGC1A	-0.231533
Liu-CR	36103249	mRNA	Jin Liu	ZFHX3	-0.522117
Zhang-m6A	33995635	mRNA	Qijie Zhang	CELSR3	0.0312
Zhang-m6A	33995635	Pseudogene	Qijie Zhang	CCDC144NL	0.0571
Zhang-m6A	33995635	mRNA	Qijie Zhang	SLC9A3	0.0356
Zhang-m6A	33995635	mRNA	Qijie Zhang	KLK14	0.0026
Zhang-m6A	33995635	lncRNA	Qijie Zhang	PCOTH	-0.0031
Zhang-m6A	33995635	mRNA	Qijie Zhang	RPE65	-0.0034
Zhang-m6A	33995635	mRNA	Qijie Zhang	SLC7A4	-0.0533
Zhang-m6A	33995635	mRNA	Qijie Zhang	TEX19	0.6825
Zhang-m6A	33995635	mRNA	Qijie Zhang	MEX3A	0.0178
Zhang-m6A	33995635	mRNA	Qijie Zhang	CAPN12	0.1853
Zhang-m6A	33995635	mRNA	Qijie Zhang	RBFOX3	-0.0688
Yang-Ferroptosis	36092848	mRNA	Bo-Yu Yang	ATG16L1	0.320101
Yang-Ferroptosis	36092848	mRNA	Bo-Yu Yang	AKR1C2	0.758033
Yang-Ferroptosis	36092848	mRNA	Bo-Yu Yang	MIOX	0.761598
Yang-Ferroptosis	36092848	mRNA	Bo-Yu Yang	ALOX12	2.77525
Yang-Ferroptosis	36092848	mRNA	Bo-Yu Yang	DRD4	0.972527
Yang-Ferroptosis	36092848	mRNA	Bo-Yu Yang	IDH1	0.0745259
Yang-Ferroptosis	36092848	mRNA	Bo-Yu Yang	RELA	1.74889
Yang-Ferroptosis	36092848	mRNA	Bo-Yu Yang	CHMP6	-1.10159
Shen-Immune	34804963	mRNA	Yanting Shen	RELT	2.816
Shen-Immune	34804963	mRNA	Yanting Shen	MMP11	1.318
Shen-Immune	34804963	mRNA	Yanting Shen	ARHGAP4	4.774
Shen-Immune	34804963	mRNA	Yanting Shen	MAP4K1	0.393
Shen-Immune	34804963	mRNA	Yanting Shen	HAPLN3	0.613
Xing-RBP	34419719	mRNA	Qianwei Xing	TRMT1L	-0.32299
Xing-RBP	34419719	mRNA	Qianwei Xing	WBP4	-0.30281
Xing-RBP	34419719	mRNA	Qianwei Xing	MBNL3	-0.47751
Xing-RBP	34419719	mRNA	Qianwei Xing	SMAD9	-0.08715
Xing-RBP	34419719	mRNA	Qianwei Xing	NSUN7	-0.13817
Xing-RBP	34419719	mRNA	Qianwei Xing	LENG9	-0.04882
Xing-RBP	34419719	mRNA	Qianwei Xing	PIWIL4	1.07308
Xing-RBP	34419719	mRNA	Qianwei Xing	PEG10	0.03785
Xing-RBP	34419719	mRNA	Qianwei Xing	CSDC2	0.30922
Xing-RBP	34419719	mRNA	Qianwei Xing	HELZ2	0.09438
Xing-RBP	34419719	mRNA	Qianwei Xing	CELF2	-0.22987
Xing-RBP	34419719	mRNA	Qianwei Xing	YBX2	-1.56846
Xing-RBP	34419719	mRNA	Qianwei Xing	ESRP2	-0.06432
Xu-m6A	33343639	mRNA	Jiaju Xu	HNRNPA2B1	0.00984783
Xu-m6A	33343639	mRNA	Jiaju Xu	NXF1	0.0276101
Xu-m6A	33343639	mRNA	Jiaju Xu	RBMX	0.00479975
Xu-m6A	33343639	mRNA	Jiaju Xu	YTHDF1	0.0196904
Xu-m6A	33343639	mRNA	Jiaju Xu	TRMT112	0.00207466
Li-Immune	35222640	mRNA	Nan Li	FGD2	0.446386
Li-Immune	35222640	mRNA	Nan Li	IL2RG	-0.357219
Li-Immune	35222640	mRNA	Nan Li	LRMP	-0.570375
Li-Immune	35222640	mRNA	Nan Li	NCF1	0.556764
Li-Immune	35222640	mRNA	Nan Li	VAV1	0.536416
Li-Immune	35222640	mRNA	Nan Li	ZNF831	-0.352216
Li-Immune	35222640	mRNA	Nan Li	COLA1	0.645427
Li-Immune	35222640	mRNA	Nan Li	EBF1	-0.482674
Li-Immune	35222640	mRNA	Nan Li	PCDH18	-0.588133
Li-Immune	35222640	mRNA	Nan Li	PLXND1	0.49886
Li-Immune	35222640	mRNA	Nan Li	PTGIS	-0.400172
